# Supplementary material for: Patient-specific factors modulate leukocyte response in dimethyl fumarate treated MS patients
Source: PLoS One. 2020 Feb 11;15(2):e0228617. doi: 10.1371/journal.pone.0228617 (PMC7012426; doi:10.1371/journal.pone.0228617)
Supplement: S1 File — (XLS) [file pone.0228617.s001.xls]

## Sheet: Plosone Data
id	visit	subject	center	sex	age	bmi	mostrecentbmi	sBG	wbc	lymph	anc	NLR	BsBG	Bwbc	Blymph	Banc
1	4	30	texas	F	43	22.13	22.73	62	3.1	1.54	1.01	0.655844
1	1	30	texas	F	41	22.13	22.73	68	4.3	1.09	2.55	2.33945
1	3	30	texas	F	42	22.13	22.73	70	2.7	1.14	1.26	1.10526
1	2	30	texas	F	42	22.13	22.73	79	3.1	1.28	1.38	1.07812
1	0	30	texas	F	41	22.13	22.73						71	4.2	1.73	2.06
2	5	17	uva	M	56	37.48	38.25	37	4.8	0.97	3.15	3.24742
2	2	17	uva	M	55	37.48	38.25	59	5.55
2	6	17	uva	M	57	37.48	38.25	93	5.47	0.96	3.78	3.9375
2	4	17	uva	M	55	37.48	38.25	94	5.31	1.04	3.6	3.46154
2	8	17	uva	M	58	37.48	38.25	98	6.91	0.75	5.51	7.34667
2	7	17	uva	M	58	37.48	38.25	102	5.9	0.85	4.05	4.76471
2	9	17	uva	M	58	37.48	38.25	127	6.89	0.79	5.33	6.74684
2	1	17	uva	M	54	37.48	38.25		5.49	1.05	3.53	3.3619
2	3	17	uva	M	55	37.48	38.25		4.04	0.72	2.79	3.875
3	3	67	uva	F	56		37.28	75	5.94	1.25	4.02	3.216
3	4	67	uva	F	57		37.28	82	5.98	1.33	4.09	3.07519
3	1	67	uva	F	54		37.28		6	1.1	4	3.63636
3	2	67	uva	F	55		37.28		5.8	1.3	3.61	2.77692
4	1	68	texas	M	37	34.95	34.64	64	3.7	1.49	1.5	1.00671
4	2	68	texas	M	28	34.95	34.64	90	3.2	1.4	1.39	0.992857
4	0	68	texas	M	37	34.95	34.64						96	2.6	1.25	0.99
5	2	12	uva	M	48	22.53	24.21	100	5.94	0.68	4.35	6.39706
5	0	12	uva	M	47	22.53	24.21						55	5.55
5	1	12	uva	M	48	22.53	24.21		8.57	0.78	6.91	8.85897
6	2	13	texas	F	29	31.05	34.08	72	8.9	1.74	6.25	3.59195
6	1	13	texas	F	28	31.05	34.08	87	6.3	2.07	3.62	1.74879
6	0	13	texas	F	28	31.05	34.08						82	5.8	1.75	3.37
7	1	14	texas	M	39	26.43	26.43	68	2.6	0.59	1.49	2.52542
7	2	14	texas	M	42	26.43	26.43	93	2.8	0.68	1.6	2.35294
7	0	14	texas	M	39	26.43	26.43						77	5.7	3.09	1.58
8	2	18	uva	M	65	26.97	26.22	81	7.44	0.62	5.94	9.58065
8	3	18	uva	M	66	26.97	26.22	95	6.54	0.6	5.12	8.53333
8	1	18	uva	M	64	26.97	26.22		5.74	0.85	4.17	4.90588
9	2	19	texas	M	49	24.5	24.73	72	6.4	1.16	4.5	3.87931
9	3	19	texas	M	50	24.5	24.73	82	7.7	1.26	5.64	4.47619
9	1	19	texas	M	49	24.5	24.73	91	6.5	1	4.78	4.78
9	0	19	texas	M	49	24.5	24.73						80	8.2	2.19	5.24
10	2	41	uva	M	21	25.14	24.55	79	6.02	2.05	3.42	1.66829
10	1	41	uva	M	21	25.14	24.55	83	6.47	2.13	3.71	1.74178
10	0	41	uva	M	21	25.14	24.55						90	6.84	2.34	3.82
10	3	41	uva	M	22	25.14	24.55		6.34	1.75	3.83	2.18857
11	5	30	uva	M	58	44.34	42.28	70
11	3	30	uva	M	57	44.34	42.28	79	7.24	1.66	4.58	2.75904
11	4	30	uva	M	58	44.34	42.28	79	7.8	1.7	5.1	3
11	2	30	uva	M	55	44.34	42.28	86	7.76	1.79	4.62	2.58101
11	1	30	uva	M	55	44.34	42.28	90	6.45
11	6	30	uva	M	59	44.34	42.28	93	7.36	2	4.56	2.28
11	0	30	uva	M	54	44.34	42.28						93	8.95	2.87	4.99
12	2	31	texas	F	35	22.19	22.19	83	5.7	0.69	4.24	6.14493
12	1	31	texas	F	35	22.19	22.19	85	6.3	0.62	4.9	7.90323
12	3	31	texas	F	36	22.19	22.19	87	3.6	0.48	2.65	5.52083
12	0	31	texas	F	34	22.19	22.19						85	8	1.63	4.9
13	4	42	uva	F	52	18.58	19.58	73	7.89	1.39	5.58	4.01439
13	1	42	uva	F	49	18.58	19.58	79	6.15	1.49	3.03	2.03356
13	5	42	uva	F	52	18.58	19.58	82	6.6	1.35	4.47	3.31111
13	6	42	uva	F	53	18.58	19.58	83	6.98	1.52	4.58	3.01316
13	2	42	uva	F	50	18.58	19.58	88	7.05	1.19	5.02	4.21849
13	3	42	uva	F	51	18.58	19.58	91	7.01	1.77	4.46	2.51977
13	0	42	uva	F	48	18.58	19.58						97	8.48	2.23	5.4
14	2	39	uva	F	23	23.1	22.44	74	8.49	1.22	6.27	5.13934
14	6	39	uva	F	26	23.1	22.44	76	5.43	1.16	3.65	3.14655
14	5	39	uva	F	25	23.1	22.44	81	3.93	0.9	2.55	2.83333
14	3	39	uva	F	24	23.1	22.44	89	3.69	0.93	2.23	2.39785
14	4	39	uva	F	24	23.1	22.44	90	5.18	0.93	3.69	3.96774
14	1	39	uva	F	22	23.1	22.44	97	5.39	1.81	2.81	1.55249
14	0	39	uva	F	22	23.1	22.44						80	3.48	0.43	2.32
15	1	3	uva	M	51	21.48	20.09	55	5.56	1.07	3.47	3.24299
15	5	3	uva	M	53	21.48	20.09	75	6.45	1.05	4.61	4.39048
15	7	3	uva	M	54	21.48	20.09	79	4.04	0.97	2.45	2.52577
15	6	3	uva	M	53	21.48	20.09	82	5.47	0.92	3.81	4.1413
15	9	3	uva	M	55	21.48	20.09	84	6.3
15	10	3	uva	M	55	21.48	20.09	85	7.89	0.84	6.1	7.2619
15	8	3	uva	M	54	21.48	20.09	86	5.72	0.83	4.27	5.14458
15	2	3	uva	M	52	21.48	20.09	89	5.7	1.1	3.88	3.52727
15	4	3	uva	M	52	21.48	20.09	95	6.04	0.95	4.36	4.58947
15	3	3	uva	M	52	21.48	20.09	97	5.76	0.92	4.1	4.45652
15	0	3	uva	M	51	21.48	20.09						87	7.56	1.55	4.74
16	4	29	uva	F	61	26.34	27.44	47	4.53	1.31	2.72	2.07634
16	5	29	uva	F	62	26.34	27.44	88	3.77	0.69	2.51	3.63768
16	1	29	uva	F	60	26.34	27.44	94	5.58	1.82	2.84	1.56044
16	2	29	uva	F	60	26.34	27.44	97	4.63	1.52	2.5	1.64474
16	3	29	uva	F	60	26.34	27.44	109	6.12	1.2	4.5	3.75
16	0	29	uva	F	59	26.34	27.44						79	5.46	1.6	3.12
17	4	2	uva	F	61	31.29	23.48	71	6.22	0.74	4.61	6.22973
17	5	2	uva	F	61	31.29	23.48	78	6.9	0.67	5.21	7.77612
17	3	2	uva	F	61	31.29	23.48	88	6.04	0.9	4.15	4.61111
17	2	2	uva	F	60	31.29	23.48	89	7.05	1.19	4.88	4.10084
17	8	2	uva	F	63	31.29	23.48	89	3.19	0.58	1.99	3.43103
17	7	2	uva	F	63	31.29	23.48	89	5.42	0.65	3.98	6.12308
17	6	2	uva	F	62	31.29	23.48	90	6.89	0.75	5.26	7.01333
17	1	2	uva	F	60	31.29	23.48	96	6.97	1.61	4.41	2.73913
18	2	3	texas	F	37	29.74	29.74	77	8.4	1.8	5.61	3.11667
18	1	3	texas	F	36	29.74	29.74	95	6.7	3.06	2.39	0.781046
18	0	3	texas	F	36	29.74	29.74						87	11.6	3.02	6.86
19	4	48	uva	F	45	32.28	33.62	80	3.77	0.99	2.01	2.0303
19	6	48	uva	F	46	32.28	33.62	87	3.64	0.88	1.9	2.15909
19	1	48	uva	F	43	32.28	33.62	89	6.76	1.54	2.14	1.38961
19	2	48	uva	F	44	32.28	33.62	91	4.48	1.14	2.12	1.85965
19	7	48	uva	F	46	32.28	33.62	100	3.51	0.87	1.78	2.04598
19	5	48	uva	F	46	32.28	33.62	106	3.14	0.7	1.9	2.71429
19	0	48	uva	F	43	32.28	33.62							6	2.43	2.59
19	3	48	uva	F	45	32.28	33.62		4.35	0.96	2.55	2.65625
20	3	1	uva	F	50	31.8	35.33	73	6.94	0.82	5.25	6.40244
20	8	1	uva	F	51	31.8	35.33	81	7.18	1.03	5.37	5.21359
20	1	1	uva	F	48	31.8	35.33	83	9.05
20	6	1	uva	F	50	31.8	35.33	86	10.87
20	4	1	uva	F	50	31.8	35.33	88	7.57	0.5	6.41	12.82
20	2	1	uva	F	49	31.8	35.33	89	9.98	1.06	8.08	7.62264
20	5	1	uva	F	50	31.8	35.33	97	9.95
20	7	1	uva	F	50	31.8	35.33	99	7.9	1.07	5.99	5.59813
20	0	1	uva	F	47	31.8	35.33						102	7.03	1.84	4.55
21	4	13	uva	F	33	28.49	27.7	71	8.42	1.51	6.22	4.11921
21	1	13	uva	F	32	28.49	27.7	85	8.44	2.11	5.13	2.43128
21	3	13	uva	F	33	28.49	27.7	95	7.05	1.08	5.33	4.93519
21	2	13	uva	F	32	28.49	27.7	99	9.96	2.91	5.89	2.02405
21	0	13	uva	F	32	28.49	27.7						87	8.93	2.86	4.69
22	2	43	uva	F	50	14.62	12.92	82	9.87	0.86	8.45	9.82558
22	1	43	uva	F	49	14.62	12.92	92	4.75	1.88	2.4	1.2766
23	3	59	uva	F	37	22.18	21.32	75	5.1	1.2	3.2	2.66667
23	5	59	uva	F	38	22.18	21.32	87	4.42	0.93	2.7	2.90323
23	2	59	uva	F	36	22.18	21.32	89	5.73	1.88	3.01	1.60106
23	1	59	uva	F	36	22.18	21.32	89	10.3	2.02	5.43	2.68812
23	4	59	uva	F	37	22.18	21.32	95	4.2	1.1	2.5	2.27273
23	6	59	uva	F	39	22.18	21.32	97	4.69	0.79	3.08	3.89873
23	0	59	uva	F	36	22.18	21.32						89	6.64	1.7	4.16
24	8	37	uva	F	43	29.68	28.25	80	5.62	0.83	4.21	5.07229
24	7	37	uva	F	43	29.68	28.25	81	6.52	1.15	4.7	4.08696
24	3	37	uva	F	41	29.68	28.25	84	5.69	0.98	4	4.08163
24	2	37	uva	F	41	29.68	28.25	87	6.14	1.67	3.66	2.19162
24	1	37	uva	F	41	29.68	28.25	87	9.93	2.08	7.02	3.375
24	9	37	uva	F	43	29.68	28.25	88	5.22	0.41	4.52	11.0244
24	5	37	uva	F	42	29.68	28.25	90	7.65	1.02	6	5.88235
24	6	37	uva	F	42	29.68	28.25	92	5.68
24	4	37	uva	F	41	29.68	28.25	98	6.12	0.79	4.74	6
24	10	37	uva	F	43	29.68	28.25	101	6.22	0.32	5.57	17.4062
24	0	37	uva	F	40	29.68	28.25						81	6.14
25	4	40	uva	M	32	23.23	21.29	84	2.96	0.69	1.82	2.63768
25	3	40	uva	M	32	23.23	21.29	86	2.81	0.73	1.48	2.0274
25	1	40	uva	M	32	23.23	21.29	98	3.26	1.01	1.64	1.62376
25	2	40	uva	M	32	23.23	21.29	103
25	0	40	uva	M	31	23.23	21.29						82	3.22	1.09	1.38
26	5	51	uva	M	26	21.56	23.49	78	8.26	2	5.2	2.6
26	4	51	uva	M	25	21.56	23.49	80	6.92	1.35	4.5	3.33333
26	2	51	uva	M	23	21.56	23.49	83	6.75	1.23	4.55	3.69919
26	3	51	uva	M	24	21.56	23.49	90	8.8	1.18	6.46	5.47458
26	1	51	uva	M	23	21.56	23.49	94	9.2	1.49	6.68	4.48322
26	0	51	uva	M	23	21.56	23.49						92	8.87	1.05	5.97
27	1	60	uva	M	20	25.71	28.62	88	7.45	1.93	4.69	2.43005
27	0	60	uva	M	20	25.71	28.62							6.18	2.4	3.07
28	1	62	uva	F	57	40.62	34.95	85	8.37	1.89	4.97	2.62963
28	3	62	uva	F	60	40.62	34.95	85	5.7	1.02	4.12	4.03922
28	4	62	uva	F	61	40.62	34.95	89	5.58	1.22	3.78	3.09836
28	2	62	uva	F	59	40.62	34.95	93	5.16	0.95	3.64	3.83158
29	4	61	uva	F	34	22.46	26.05	78	6.62	2.34	3.65	1.55983
29	1	61	uva	F	31	22.46	26.05	87	8.14
29	2	61	uva	F	31	22.46	26.05	94	4.6	1.73	2.28	1.31792
29	3	61	uva	F	34	22.46	26.05	94	5.56
29	5	61	uva	F	35	22.46	26.05	138	8	2.34	4.94	2.11111
30	2	20	uva	F	52	40.68	43.94	79	5.03	1.97	2.28	1.15736
30	1	20	uva	F	52	40.68	43.94	92	4.93	1.89	2.22	1.1746
30	3	20	uva	F	53	40.68	43.94	94	3.96	1.05	2.26	2.15238
30	5	20	uva	F	56	40.68	43.94	114	3.96	0.98	2.29	2.33673
30	4	20	uva	F	55	40.68	43.94		3.5	0.83	2.12	2.55422
31	2	21	texas	F	37	25.5	25.62	85	3.5	0.84	2.19	2.60714
31	5	21	texas	F	40	25.5	25.62	86	3.9	1	2.39	2.39
31	1	21	texas	F	37	25.5	25.62	89	2.9	0.82	1.56	1.90244
31	3	21	texas	F	38	25.5	25.62	91	4.2	0.84	2.75	3.27381
31	4	21	texas	F	40	25.5	25.62	92	2.7	0.97	0.98	1.01031
31	0	21	texas	F	36	25.5	25.62						97	8.9	3.03	4.96
32	2	10	uva	F	27	27.13	26.79	71	6.43	0.76	5.18	6.81579
32	3	10	uva	F	27	27.13	26.79	97	6.13	0.57	4.98	8.73684
32	0	10	uva	F	25	27.13	26.79						100	8.1	1.9	5.51
32	1	10	uva	F	26	27.13	26.79		6.12	0.72	4.67	6.48611
32	4	10	uva	F	28	27.13	26.79		7.37	0.56	6.17	11.0179
33	2	33	uva	M	32	21.82	21.2	80	6.17	1.19	4.24	3.56303
33	1	33	uva	M	32	21.82	21.2	83	7.1	1.24	4.95	3.99194
33	7	33	uva	M	35	21.82	21.2	85	5.45	1.19	3.74	3.14286
33	8	33	uva	M	36	21.82	21.2	85	7.47	1.52	5.27	3.46711
33	3	33	uva	M	33	21.82	21.2	89	8.77	1.7	5.61	3.3
33	4	33	uva	M	34	21.82	21.2	90	6.82	1.44	4.53	3.14583
33	6	33	uva	M	34	21.82	21.2	94	7.81	1.33	5.63	4.23308
33	5	33	uva	M	34	21.82	21.2	103	8.43	1.38	6.26	4.53623
33	0	33	uva	M	32	21.82	21.2						92	7.97	1.54	5.41
34	2	34	texas	M	35	27.4	28.12	86	4.2	0.86	2.8	3.25581
34	3	34	texas	M	36	27.4	28.12	90	6.7	0.96	4.96	5.16667
34	4	34	texas	M	36	27.4	28.12	91	4	0.96	2.43	2.53125
34	1	34	texas	M	35	27.4	28.12	95	3.7	1.01	2.02	2
34	0	34	texas	M	34	27.4	28.12						84	6.1	1.11	4.15
35	2	38	uva	F	69	26.24	27.46	93	6.35	1.61	3.75	2.32919
35	1	38	uva	F	69	26.24	27.46	99	5.41	1.63	2.56	1.57055
35	0	38	uva	F	68	26.24	27.46						76	5.74	1.67	3.11
35	3	38	uva	F	71	26.24	27.46		4.73	0.59	3.32	5.62712
35	4	38	uva	F	72	26.24	27.46		5.77	0.59	4.13	7
36	1	39	texas	M	43	34.9	31.63	88	7.1	1.57	4.58	2.9172
36	2	39	texas	M	44	34.9	31.63	91	7.4	1.15	5.13	4.46087
36	0	39	texas	M	43	34.9	31.63						90	9	4.58	3.05
37	1	28	uva	F	51	30.99	30.33		5.07	0.9	3.43	3.81111
37	0	28	uva	F	51	30.99	30.33						90	3.81	0.31	2.9
37	2	28	uva	F	52	30.99	30.33		5.24	1.04	3.45	3.31731
38	1	26	uva	M	20	30.22	42.88	94	5.35
38	0	26	uva	M	19	30.22	42.88						88	4.47
38	2	26	uva	M	20	30.22	42.88		6.77	0.54	5.29	9.7963
38	4	26	uva	M	22	30.22	42.88		5.19	0.69	3.6	5.21739
38	3	26	uva	M	22	30.22	42.88		6.55	0.74	4.8	6.48649
38	5	26	uva	M	23	30.22	42.88		5.12	0.82	3.49	4.2561
39	1	25	uva	F	46	39.47	38.15	69	5.89	3.56	3.56	1
39	2	25	uva	F	46	39.47	38.15	84	4.99	1.61	2.76	1.71429
39	3	25	uva	F	47	39.47	38.15	86	4.91	1.31	3.02	2.30534
39	5	25	uva	F	48	39.47	38.15	105	4.17	1.19	2.44	2.05042
39	4	25	uva	F	47	39.47	38.15	113	3.73	0.78	2.55	3.26923
39	0	25	uva	F	45	39.47	38.15						90	5.11	1.8	2.74
40	2	26	texas	M	31	21.17	21.19	82	8.1	1.9	5.67	2.98421
40	1	26	texas	M	30	21.17	21.19	102	5.2	2.04	2.63	1.28922
40	0	26	texas	M	30	21.17	21.19						101	5.6	2.32	2.88
41	2	58	uva	F	30	28.17	28.62	85	8.08	2.6	4.13	1.58846
41	3	58	uva	F	31	28.17	28.62	85	8.3	2.53	4.47	1.7668
41	1	58	uva	F	30	28.17	28.62	92	9.76	2.49	5.87	2.35743
41	4	58	uva	F	33	28.17	28.62	105	9.9	3.54	4.94	1.39548
42	3	54	uva	F	43	26.79	26.6	85	5.95	0.93	3.76	4.04301
42	4	54	uva	F	45	26.79	26.6	90	7.5	1.17	5.35	4.57265
42	1	54	uva	F	43	26.79	26.6	92	5.46	1.23	3.02	2.45528
42	2	54	uva	F	43	26.79	26.6	93	6.68	0.69	4.66	6.75362
42	5	54	uva	F	46	26.79	26.6	93	3.9	0.7	2.4	3.42857
42	0	54	uva	F	43	26.79	26.6						98	5.52	1.17	3.2
43	1	5	uva	M	45	31.32	31.47	92	7.5	3.27	3.19	0.975535
43	2	5	uva	M	46	31.32	31.47		9.61	4.65	3.67	0.789247
43	3	5	uva	M	46	31.32	31.47		3.29	4	8.29	2.0725
44	1	53	uva	F	57	23.08	23.08	92	5.03	2.3	2.28	0.991304
44	0	53	uva	F	57	23.08	23.08						88	7.47
45	1	24	uva	F	54	24.01	24.33	88	3.97	1.24	2.22	1.79032
45	2	24	uva	F	54	24.01	24.33	97	3.32	0.8	2.05	2.5625
45	3	24	uva	F	54	24.01	24.33		4.7	0.78	3.36	4.30769
45	4	24	uva	F	56	24.01	24.33		2.83	0.65	1.84	2.83077
45	5	24	uva	F	57	24.01	24.33		4.18	0.91	3.2	3.51648
46	1	66	uva	M	33		30.99	85
46	2	66	uva	M	34		30.99	100	9.83	1.85	6.55	3.54054
47	1	67	texas	M	30	22.28	22.2	93	8.6	1.94	5.6	2.8866
47	0	67	texas	M	30	22.28	22.2						93	10.2	2.4	6.5
48	1	68	texas	F	35	33.43	33.43	96	5.1	0.87	3.65	4.1954
48	0	68	texas	F	35	33.43	33.43						90	3.9	1	2.47
49	1	65	uva	F	68		43.8	93	3.2	1.1	1.7	1.54545
50	2	66	texas	F	25	29	29.51	86	5.3	1.91	2.86	1.49738
50	1	66	texas	F	25	29	29.51	93	6	2.61	2.79	1.06897
50	5	66	texas	F	27	29	29.51	94	4.8	1.77	2.42	1.36723
50	3	66	texas	F	26	29	29.51	97	7	2.22	3.81	1.71622
50	4	66	texas	F	26	29	29.51	101	6.4	1.76	4.08	2.31818
50	0	66	texas	F	25	29	29.51						89	5.4	2.03	2.75
51	4	22	uva	F	46	33.38	22.34	85	5.28	0.95	3.65	3.84211
51	2	22	uva	F	45	33.38	22.34	88	6.56	1.57	4.07	2.59236
51	6	22	uva	F	47	33.38	22.34	89	4.56	0.76	3.15	4.14474
51	1	22	uva	F	45	33.38	22.34	100	8.27	2.8	4.03	1.43929
51	3	22	uva	F	45	33.38	22.34	109	6.19	1.07	4.5	4.20561
51	0	22	uva	F	45	33.38	22.34							9.77	2.64	5.46
51	5	22	uva	F	47	33.38	22.34		5.23	0.82	3.69	4.5
52	1	23	uva	M	51	40.77	40.69	92	6.41	0.96	4.64	4.83333
52	4	23	uva	M	53	40.77	40.69	98	5.65	0.89	4.01	4.50562
52	3	23	uva	M	53	40.77	40.69	100	5.92	0.82	4.4	5.36585
52	0	23	uva	M	49	40.77	40.69						87	7.75	1.83	4.79
52	2	23	uva	M	52	40.77	40.69		7.18	1.28	4.78	3.73438
53	3	4	uva	F	60	26.6	28.41	87	5.61	1.6	3.31	2.06875
53	2	4	uva	F	59	26.6	28.41	97	4.61	1.34	2.66	1.98507
53	1	4	uva	F	59	26.6	28.41	99	5.53	1.41	3.47	2.46099
53	4	4	uva	F	60	26.6	28.41		5.37	1.58	3.05	1.93038
54	2	5	texas	M	41	28.61	28.41	91	3.2	0.65	1.91	2.93846
54	1	5	texas	M	39	28.61	28.41	95	5.7	1.98	2.79	1.40909
54	3	5	texas	M	41	28.61	28.41	102	4.3	0.61	3.03	4.96721
54	4	5	texas	M	42	28.61	28.41	102	5.8	0.83	4.2	5.06024
54	0	5	texas	M	39	28.61	28.41						83	5.6	1.55	3.37
55	0	56	uva	M	59	19.25	19.66						95	9.2	3	5.08
55	1	56	uva	M	60	19.25	19.66		10.43	1.22	8.23	6.7459
56	2	9	uva	F	41	35.68	34.95	93	6.55	1.2	4.77	3.975
56	1	9	uva	F	41	35.68	34.95	95	7.81	2.28	4.83	2.11842
56	5	9	uva	F	42	35.68	34.95	95	4.81	0.54	3.79	7.01852
56	4	9	uva	F	42	35.68	34.95	97	6.59	0.75	5.1	6.8
56	3	9	uva	F	42	35.68	34.95	98	5.59	0.67	4.36	6.50746
56	0	9	uva	F	41	35.68	34.95						96	7.48	1.9	4.95
56	6	9	uva	F	43	35.68	34.95		6.89	0.61	5.69	9.32787
57	4	21	uva	F	68	28.37	24.2	80	4.67	0.19	3.93	20.6842
57	3	21	uva	F	67	28.37	24.2	89
57	5	21	uva	F	69	28.37	24.2	100	4.2	0.31	3.28	10.5806
57	1	21	uva	F	66	28.37	24.2	105	6.5
57	0	21	uva	F	66	28.37	24.2						105
57	2	21	uva	F	67	28.37	24.2		4.51	0.39	3.4	8.71795
58	1	22	texas	M	30	23.64	21.15	88	3.7	1.06	2.16	2.03774
58	2	22	texas	M	30	23.64	21.15	94	3.1	1.45	1.17	0.806897
58	3	22	texas	M	31	23.64	21.15	102	3.3	1.51	1.35	0.89404
58	0	22	texas	M	30	23.64	21.15						100	3	0.34	2.23
59	1	45	uva	M	35	26.86	26.78	90	4.9	1.56	2.25	1.44231
59	4	45	uva	M	35	26.86	26.78	94	5.44	1	3.3	3.3
59	5	45	uva	M	36	26.86	26.78	95	7.2	1.03	5.3	5.14563
59	2	45	uva	M	35	26.86	26.78	101	4.93	1.48	2.61	1.76351
59	3	45	uva	M	35	26.86	26.78	106	8.43	1.53	5.55	3.62745
59	0	45	uva	M	34	26.86	26.78						90	5.46	1.83	2.47
60	1	46	texas	F	49	27.12	27.75	87	4.1	1.36	2.03	1.49265
60	3	46	texas	F	50	27.12	27.75	97	4.8	1.25	3.01	2.408
60	2	46	texas	F	51	27.12	27.75	100	5.1	1.91	2.45	1.28272
60	4	46	texas	F	50	27.12	27.75	110	3.9	0.9	2.03	2.25556
60	0	46	texas	F	49	27.12	27.75						93	5.6	1.82	3.1
61	3	47	texas	F	44	32	31.05	96	2.8	1.33	1.21	0.909774
61	1	47	texas	F	43	32	31.05	97	3.4	1.54	1.49	0.967532
61	2	47	texas	F	44	32	31.05	106	3.8	1.45	1.97	1.35862
61	0	47	texas	F	43	32	31.05						89	4.9	2.65	1.91
62	1	57	uva	F	36	30.18	33.25	95	7.88
62	2	57	uva	F	36	30.18	33.25	98	7.98
62	3	57	uva	F	37	30.18	33.25	101	8.07	2.31	4.97	2.15152
63	6	35	uva	M	36	24.42	23.71	74	4.3	1.02	2.72	2.66667
63	2	35	uva	M	32	24.42	23.71	79	5.06	1.81	2.61	1.44199
63	1	35	uva	M	32	24.42	23.71	85	5.32	1.42	2.88	2.02817
63	0	35	uva	M	32	24.42	23.71						130	4.75
63	3	35	uva	M	34	24.42	23.71		3.67	1.1	2.09	1.9
63	4	35	uva	M	35	24.42	23.71		2.95	1.03	1.48	1.43689
63	5	35	uva	M	35	24.42	23.71		3.91	1.06	2.39	2.25472
64	1	44	uva	F	30	20.69	21.69	98	7.23	1.44	4.98	3.45833
64	2	44	uva	F	30	20.69	21.69	115	9.15	1.88	6.61	3.51596
64	0	44	uva	F	30	20.69	21.69						83	6.5	0.68	4.99
65	1	14	uva	F	50	29.24	33.37	88	6.89	1.76	4.4	2.5
65	2	14	uva	F	50	29.24	33.37	93	6.64	1.36	4.65	3.41912
65	4	14	uva	F	52	29.24	33.37	95	6.94	1.84	4.4	2.3913
65	3	14	uva	F	51	29.24	33.37	99	6.2	1.64	3.81	2.32317
65	5	14	uva	F	53	29.24	33.37	110	5.99	1.58	3.83	2.42405
65	0	14	uva	F	50	29.24	33.37						108	6.67
66	1	15	texas	F	27	33.95	33.2	90	6.7	3.31	2.66	0.803625
66	0	15	texas	F	27	33.95	33.2						108	7.8	3.06	4.04
67	2	35	texas	M	27	21.4	20.42	92	8	2.21	4.81	2.17647
67	4	35	texas	M	28	21.4	20.42	93	6.7	1.72	4.22	2.45349
67	3	35	texas	M	28	21.4	20.42	101	7.5	2.09	4.58	2.19139
67	5	35	texas	M	29	21.4	20.42	102	9.4	1.71	6.83	3.99415
67	1	35	texas	M	26	21.4	20.42	107	7.9	2.46	4.63	1.88211
67	0	35	texas	M	26	21.4	20.42						107	7.7	2.21	4.3
68	2	47	uva	F	39	34.24	36.7	99	8.81	1.46	6.55	4.4863
68	1	47	uva	F	38	34.24	36.7		7.6	1.2	5.8	4.83333
69	5	55	uva	F	39	29.6	29.19	87	4.32	2.2
69	2	55	uva	F	35	29.6	29.19	99	7.79	2.09	5.07	2.42584
69	3	55	uva	F	36	29.6	29.19	99	9.88	1.69	7.57	4.47929
69	1	55	uva	F	35	29.6	29.19	103	7.04	1.63	4.85	2.97546
69	4	55	uva	F	37	29.6	29.19	107	6.3	1.11	4.83	4.35135
70	2	56	texas	M	34	35.8	35.8	90	5.6	1.25	3.62	2.896
70	1	56	texas	M	32	35.8	35.8	105	5.9	1.93	3.22	1.66839
70	0	56	texas	M	32	35.8	35.8						103	7.5	2.52	4.28
71	1	57	texas	M	50	23.22	23.22	100	4.5	0.89	3.13	3.51685
71	2	57	texas	M	52	23.22	23.22	102	5	1.18	3.475	2.94492
71	0	57	texas	M	52	23.22	23.22						97	3.6	1.85	1.42
72	2	19	uva	M	44	24.33	23.68	89	6.24	2.21	3.39	1.53394
72	3	19	uva	M	45	24.33	23.68	89	6.16	1.73	3.73	2.15607
72	1	19	uva	M	44	24.33	23.68	121	6.6	2.28	3.68	1.61404
72	0	19	uva	M	44	24.33	23.68							7.99	2.16	5.18
73	1	20	texas	M	39	34.47	34.47	96	6	2.18	3.02	1.38532
73	3	20	texas	M	41	34.47	34.47	97	5.9	1.89	3.42	1.80952
73	4	20	texas	M	42	34.47	34.47	102	5	1.56	2.75	1.76282
73	2	20	texas	M	40	34.47	34.47	108	7	2.3	3.85	1.67391
73	0	20	texas	M	39	34.47	34.47						101	7.5	3.23	2
74	2	21	texas	F	32	35.65	35.65	103	4.8	1.21	2.86	2.36364
74	1	21	texas	F	31	35.65	35.65	114	4.8	1.33	2.96	2.22556
74	0	21	texas	F	31	35.65	35.65						88	5.7	1.92	3
75	1	22	texas	M	29	22.97	23.34	94	4.8	0.69	3.36	4.86957
75	0	22	texas	M	29	22.97	23.34						112	5.3	1.13	2.68
76	1	23	texas	F	42	25.63	25.51	91	3.7	1.45	1.75	1.2069
76	0	23	texas	F	42	25.63	25.51						118	3.6	1.34	1.61
77	3	15	uva	F	34	36.76	36.4	77	7.83
77	1	15	uva	F	33	36.76	36.4	93	7.99	2.25	4.99	2.21778
77	7	15	uva	F	36	36.76	36.4	94	6.02	0.63	5.01	7.95238
77	6	15	uva	F	34	36.76	36.4	95	5.72	1.05	4.18	3.98095
77	2	15	uva	F	33	36.76	36.4	122	4.94	1.14	3.33	2.92105
77	5	15	uva	F	34	36.76	36.4	128	4.8	0.67	3.77	5.62687
77	0	15	uva	F	33	36.76	36.4						123	9.59	3.05	5.86
77	4	15	uva	F	34	36.76	36.4		4.27	0.89	3.02	3.39326
78	5	16	texas	M	33	29.76	30.72	90	7.1	1.33	4.97	3.73684
78	2	16	texas	M	31	29.76	30.72	91	7.2	1.32	5.1	3.86364
78	1	16	texas	M	31	29.76	30.72	94	7.9	1.12	5.68	5.07143
78	3	16	texas	M	32	29.76	30.72	122	6.1	1.28	4.32	3.375
78	4	16	texas	M	32	29.76	30.72	135	8.2	1.24	6.25	5.04032
78	0	16	texas	M	30	29.76	30.72						96	5.8	1.87	3.34
80	0	32	uva	F	30	25.24	25.75						105	6.97	1.82	4.62
81	1	11	uva	F	48	23.36	24.69	92	4.01	1.34	2.18	1.62687
81	2	11	uva	F	48	23.36	24.69	92	4.94	1.48	3.02	2.04054
81	4	11	uva	F	50	23.36	24.69	113	3.82	0.76	2.65	3.48684
81	3	11	uva	F	50	23.36	24.69	117	3.87	0.8	2.62	3.275
81	5	11	uva	F	51	23.36	24.69	120	3.04	0.72	1.95	2.70833
81	0	11	uva	F	47	23.36	24.69						99	3.08
81	6	11	uva	F	51	23.36	24.69		3.35	0.91
82	1	36	uva	F	56	34.6	34.46	98	6.13	2.3	3	1.30435
82	5	36	uva	F	59	34.6	34.46	100	4.4	1.3	2.6	2
82	3	36	uva	F	57	34.6	34.46	101	6.81	1.84	4.26	2.31522
82	2	36	uva	F	56	34.6	34.46	109	6.67	2.16	3.76	1.74074
82	4	36	uva	F	58	34.6	34.46	115	6.42	1.82	3.93	2.15934
82	0	36	uva	F	56	34.6	34.46						114	5.91	2.47	2.82
83	2	37	texas	F	40	28.9	28.9	99	5.5	0.38	4.53	11.9211
83	1	37	texas	F	40	28.9	28.9	134	5.2	0.5	4.19	8.38
83	0	37	texas	F	38	28.9	28.9						87	5.7	1.39	3.82
84	1	7	uva	F	51	18.61	20.83	81	7.26	2.69	3.93	1.46097
84	2	7	uva	F	51	18.61	20.83	90	6.5	2.56	3.11	1.21484
84	5	7	uva	F	54	18.61	20.83	91	6.49	1.96	3.96	2.02041
84	4	7	uva	F	52	18.61	20.83	95	6.46	2.16	3.62	1.67593
84	3	7	uva	F	52	18.61	20.83	98	7.38	0.59	4.04	6.84746
84	0	7	uva	F	51	18.61	20.83							8.37
85	6	52	uva	M	49	31.65	32.69	81	6.44
85	7	52	uva	M	49	31.65	32.69	84	7.65	2.26	4.71	2.08407
85	2	52	uva	M	47	31.65	32.69	92	6.51	1.76	4.01	2.27841
85	5	52	uva	M	49	31.65	32.69	111	7.66
85	4	52	uva	M	48	31.65	32.69	122	7.66	2.05	5.03	2.45366
85	3	52	uva	M	47	31.65	32.69	128	8.22	1.47	6.24	4.2449
85	1	52	uva	M	46	31.65	32.69	133	6.58	1.3	4.64	3.56923
85	0	52	uva	M	46	31.65	32.69						129	7.89
86	1	53	texas	M	37	30.91	30.91	130	6.5	0.75	4.93	6.57333
86	0	53	texas	M	37	30.91	30.91						92	7.8	2.39	4.57
87	4	27	uva	F	43	30.49	34.18	84	5.92	1.54	3.95	2.56494
87	5	27	uva	F	44	30.49	34.18	114	5.05	1.53	3.1	2.02614
87	2	27	uva	F	42	30.49	34.18	117	6.27	1.93	3.9	2.02073
87	3	27	uva	F	43	30.49	34.18	130	4.17	1.35	2.27	1.68148
87	1	27	uva	F	42	30.49	34.18	137	9.59	1.34	7.87	5.87313
87	0	27	uva	F	41	30.49	34.18						85
88	1	6	uva	M	36	25.67	24.05	93	4.72	1.19	2.84	2.38655
88	2	6	uva	M	36	25.67	24.05		5.12	0.98	3.24	3.30612
88	3	6	uva	M	37	25.67	24.05		4.34	0.98	2.74	2.79592
88	4	6	uva	M	37	25.67	24.05		5.46	0.97	3.55	3.65979
88	5	6	uva	M	38	25.67	24.05		5.47	1.27	3.37	2.65354
89	4	50	uva	F	36	17.02	21.14	90	5.91	1.76	3.55	2.01705
89	5	50	uva	F	37	17.02	21.14	98	6.33	1.88	3.76	2
89	2	50	uva	F	35	17.02	21.14	105	8.93	1.53	6.12	4
89	3	50	uva	F	35	17.02	21.14	128	5.5	1.85	3.06	1.65405
89	1	50	uva	F	35	17.02	21.14	152	4.83	2.13	2.01	0.943662
89	0	50	uva	F	34	17.02	21.14						101	7.73	2.52	4.3
90	1	51	texas	M	44	29.5	29.91	95	5.4	2.55	2.37	0.929412
90	3	51	texas	M	45	29.5	29.91	123	4.7	1.63	2.46	1.5092
90	2	51	texas	M	44	29.5	29.91	129	3.9	1.61	1.78	1.10559
90	0	51	texas	M	43	29.5	29.91						123	5	2.25	2.16
91	1	52	texas	M	36	29	31.31	167	8.1	1.41	5.85	4.14894
91	0	52	texas	M	36	29	31.31						72	10.6	1.24	8.45
92	2	49	uva	F	36	47.15	48.37	111	8.26	1.65	5.75	3.48485
92	5	49	uva	F	38	47.15	48.37	145	5.57	1.43	3.67	2.56643
92	4	49	uva	F	38	47.15	48.37	147	7.74	1.2	5.8	4.83333
92	3	49	uva	F	37	47.15	48.37	148	6.27	0.95	4.76	5.01053
92	1	49	uva	F	35	47.15	48.37	159	6.75	2.09	4.14	1.98086
92	0	49	uva	F	35	47.15	48.37						84	7.76	3.24	3.84
93	1	50	texas	M	56	27.47	27.47	128	6.6
93	0	50	texas	M	56	27.47	27.47						141	8.9	0.71	7.03
94	2	8	uva	M	45	28.1	28.58	99	5.29	0.84	3.81	4.53571
94	4	8	uva	M	46	28.1	28.58	116	4.96	0.77	3.6	4.67532
94	1	8	uva	M	45	28.1	28.58	172	5.8	1.37	3.97	2.89781
94	5	8	uva	M	47	28.1	28.58	197	4.39	0.7	3.23	4.61429
94	3	8	uva	M	46	28.1	28.58		4.85	0.84	3.41	4.05952
95	2	1	texas	F	58	52.5	52.5	117	5.1	0.52	3.93	7.55769
95	1	1	texas	F	57	52.5	52.5	120	5.3	0.53	4.17	7.86792
95	3	1	texas	F	58	52.5	52.5	150	5.4	0.32	4.59	14.3438
95	4	1	texas	F	59	52.5	52.5	166	7.2	0.77	5.76	7.48052
95	5	1	texas	F	60	52.5	52.5	206	6.8	0.62	5.57	8.98387
95	0	1	texas	F	57	52.5	52.5						148	6.8	1.41	4.62
96	1	31	uva	M	63	41.92	43.07	219	9.18	1.66	6.31	3.8012
96	0	31	uva	M	63	41.92	43.07						99	9.51	1.83	6.41
97	2	32	texas	M	51	28.8	27.61	110	7.4	1.11	5.44	4.9009
97	5	32	texas	M	52	28.8	27.61	170	8.5	0.68	6.69	9.83824
97	3	32	texas	M	51	28.8	27.61	213	6.9	0.94	5.19	5.52128
97	6	32	texas	M	53	28.8	27.61	221	7.5	1.02	5.68	5.56863
97	4	32	texas	M	52	28.8	27.61	240	6.4	0.85	4.72	5.55294
97	1	32	texas	M	50	28.8	27.61	250	5.3	0.88	3.82	4.34091
97	7	32	texas	M	53	28.8	27.61	275	5.9	0.9	4.34	4.82222
97	0	32	texas	M	50	28.8	27.61						97	6.8	1.21	4.95
98	1	16	uva	F	33	26.53	25.99		7.93	1.46	5.85	4.00685
99	1	64	uva	F	41	34.45	34.45	116	1.09	5.13	2.45	0.477583
99	2	64	uva	F	41	34.45	34.45	151	8.1	1.06	5.91	5.57547
99	0	64	uva	F	41	34.45	34.45							10.44	2.28	7.16
100	4		uva	F	46	34.14		120	5.74
100	7		uva	F	47	34.14		121	4.18
100	3		uva	F	46	34.14		138	6.5	1.21	4.51	3.72727
100	2		uva	F	46	34.14		139	7.35
100	6		uva	F	47	34.14		140	7.55
100	5		uva	F	47	34.14		158	7.19	2.44	4	1.63934
100	1		uva	F	46	34.14		248	7.33	1.43	5.3	3.70629
101	4		uva	M	47	31	30.68	121	7.47
101	2		uva	M	47	31	30.68	167	5.13	1.88	2.58	1.37234
101	3		uva	M	47	31	30.68	202	4.03
101	1		uva	M	45	31	30.68	293	4.89	1.46	2.83	1.93836
101	0		uva	M	45	31	30.68						235	5.1	1.82	2.96
102	1		uva	M	51	25.83	26.54	103	9.35
102	5		uva	M	52	25.83	26.54	103	5.45
102	6		uva	M	53	25.83	26.54	103	5.85	0.64	4.4	6.875
102	2		uva	M	51	25.83	26.54	114	8.73	2.41	4.65	1.92946
102	4		uva	M	52	25.83	26.54	119	6.01
102	3		uva	M	51	25.83	26.54	130	8.71	2.47	4.59	1.8583
102	7		uva	M	53	25.83	26.54	136	6.86
103	2		uva	F	42	37.54	40.17	76	9.11	3.01	4.85	1.6113
103	1		uva	F	41	37.54	40.17	148	7.9	3.21	3.36	1.04673
103	4		uva	F	43	37.54	40.17	162	7.84	2.35	4.24	1.80426
103	3		uva	F	42	37.54	40.17	181	8.8	2.38	5.42	2.27731
103	5		uva	F	43	37.54	40.17	259	7.12	1.91	4.25	2.22513
103	6		uva	F	43	37.54	40.17	313	6.42	1.56	4.01	2.57051
104	1	19	texas	M	56	33.83		145	4.6	0.63	3	4.7619
104	2	19	texas	M	56	33.83		159	4.2	0.59	3.01	5.10169
104	5	19	texas	M	59	33.83		190	5.8	1.71	6.83	3.99415
104	3	19	texas	M	57	33.83		195	4.4	0.52	3.25	6.25
104	4	19	texas	M	58	33.83		221	4.9	0.54	3.73	6.90741
104	0	19	texas	M	56	33.83							190	6	1.64	3.52
105	1	5	texas	M	52	31.96	31.96	101	5.2	0.47	3.81	8.10638
105	0	5	texas	M	50	31.96	31.96						123	6.8	1.58	4.27
